# Supplementary material for: Barriers and Facilitators of Cardiac Rehabilitation in a Middle-Income Country: A Qualitative Study from China
Source: Int J Environ Res Public Health. 2025 Apr 6;22(4):574. doi: 10.3390/ijerph22040574 (PMC12026694; doi:10.3390/ijerph22040574)
Supplement: Supplementary file 1 [file ijerph-22-00574-s001.zip]

Archive with 1 entries (1 files):
- ijerph-3498636-supplementary.pdf
